# Supplementary material for: Targeting Asparagine Metabolism in Well-Differentiated/Dedifferentiated Liposarcoma
Source: Cancers (Basel). 2024 Aug 30;16(17):3031. doi: 10.3390/cancers16173031 (PMC11394161; doi:10.3390/cancers16173031)
Supplement: Supplementary file 1 [file cancers-16-03031-s001.zip]

Archive with 1 entries (1 files):
- cancers-3169326-supplementary.pdf
